# Supplementary material for: Uncovering Transcriptional Regulators and Targets of sRNAs Using an Integrative Data-Mining Approach: H-NS-Regulated RseX as a Case Study
Source: Front Cell Infect Microbiol. 2021 Jul 13;11:696533. doi: 10.3389/fcimb.2021.696533 (PMC8313858; doi:10.3389/fcimb.2021.696533)
Supplement: Supplementary file 2 [file DataSheet_2.xlsx]

## Sheet: DBP_Hits
†Max Signal due to no peak in one condition
*DE caught by low count filter
^DE support conflicting with reported DBP activity (ie activator/repressor)
Green = Previously documented DBP
Bold = DE Supported (High Confidence)
Italic =Motif of DBP not in tested motif databases
sRNA	L Coordinate	R Coordinate	SNR	DBP Motifs	Differential Expression	Known DBPs Missed by Pipeline
3ETSleuZ	1991770	1991835	2	OxyR, CysB, Lrp, GntR	+Δcra/Fructose,-Fructose,-Acetate,--Δcrp/Glucose,--Δcrp/Glycerol
	1992115	1992175	3†	IHF, MarA, Nac, SoxS, CynR
	1992205	1992265	4†	Fis, Crp, TyrR, MetR, Ada, DcuR, OmpR
agrA	3647855	3647915	1†
	3647975	3648040	3.5	LexA, ArgR, Lrp, CysB, Fis, PdhR
	3648175	3648235	1†
agrB	3648175	3648235	1†
	3648230	3648300	1†	Fis
arcZ	3350495	3350555	5.5†	RpoH, Crp, Nac, CaiF, PhoB, CynR, Fur	--Δcra/Fructose,--Δcrp/Fructose	ArcA
	3350510	3350570	1.5†	OxyR, IHF, PhoB, Crp
arrS	3657895	3657955	3.5†	ArgR, ModE, H-NS, Ada	++Δh-ns,++Δh-ns,++Δfis*,--ΔompR/NaCl,++H2O2,--ΔrpoS,+Trans, --LateStat,-Δfur/Fe+*,-Δfnr/Anaerob,--Biofilm/MS,--Anaerob/MS, --ΔyiaJ*,--Δcra/Acetate,++Acetate,++Δcrp/Fructose,--Fructose, --Glycerol, --ΔgadE	RpoS
	3658045	3658105	7†	RcsB, NagC, RcsA, DcuR, OmpR, IlvY, Crp
	3658155	3658215	4†	Crp
	3658175	3658340	4†	GadE, RhaS, GalS, UlaR^, YiaJ^, GlpR^, GadX, Fur, CpxR, Fnr, Crp, GalR, ArcA, LeuO, IHF, DnaA
chiX	506955	507015	1†	CaiF, Fis, Cra	-ΔompR/NaCl*,--Fe-,--Δcra/Glucose,--Fructose,--Acetate, --Δcrp/Glucose,--Fructose,--Glycerol
	507030	507090	4.5†	Lrp, RpoD, NarL, NhaR
	507120	507190	2.5†	NorR
	507155	507215	2.5†	XapR
cpxQ	4105715	4105785	4	CpxR	--Fructose*,--Glycerol
	4106415	4106475	3.5†	PhoB, EmrR
	4105950	4106010	1.5†	FadR, FliA
	4106000	4106105	2†	Lrp, H-NS, Nac
	4106370	4106430	2.5†	Lrp, DnaA, Fnr, Nac
	4106395	4106455	1.5†
csrB	2924535	2924595	1.5†	IHF, RcsB	--Δfis,+21C/EE,-ΔompR/NaCl,-ΔoxyR,+ΔsoxR,+ΔsoxS,++Low pH, ++High pH,++ΔyiaJ,+Δfnr/Anaerob,--Anaerob/MS/Biofilm, -Anaerob/MS,+Δcra/Glucose,+Δcra/Fructose,++Δcra/Acetate,+Acetate, +Δcrp/Glycerol, ++NO, +ΔgadE	UvrY, CRP, DksA
	2924550	2924610	2.5†	IHF, RcsB, PhoB, CytR^
	2924690	2924755	3.5†	PhoB
csrC	4050950	4051020	6	PhoP, DnaA, Nac	+Δh-ns,--Δfis,-21C/EE,+MidExp,+Trans,-MidStat,--LateStat,+Mg-, +ΔsoxR,+ΔsoxS,+High pH,+ΔyiaJ,++Anaerob,--Biofilm/MS, ++Δcra/Fructose,+Δcra/Acetate,-Δcrp/Glycerol, +NO, -ΔgadE	UvrY, CRP, DksA
	4051065	4051125	1†	MalT, MhpR
cyaR	2166945	2167005	1†	NtrC, GlpR	-H2O2*,-MidExp,--Δcrp/Glucose,--Δcrp/Glycerol, ++ΔgadX*	RpoE
	2167050	2167110	1†	RcsAB, Crp, Rob, GalR
	2167195	2167255	5	GntR, IHF, ArcA, CpxR, MalI, Fnr
dicF	1649270	1649330	1†	TreR
dsrA	2025165	2025225	1†	Cra	-21C/EE,--ΔompR/NaCl*,--ΔrpoS,++MidStat,--Fructose,--Glycerol	DksA
	2025330	2025390	4†	TorR, MarR, Ada, NagC
	2025345	2025405	1.5†	NagC, TorR
	2025500	2025565	4	DeoR, MetJ
ffs	476325	476395	1†		-21C/EE,--Fe-,--Low pH,--High pH,--Δcra/Glucose,--Δcra/Fructose, -Δcra/Acetate,--Fructose,--Acetate,--Δcrp/Fructose, +ΔgadX
fnrS	1409000	1409065	2.5	CpxR, CysB, ArgP, IHF, PepA, OmpR	--Δfis,-ΔrpoS,+Trans,-MidStat,++High pH,++Anaerob,--Biofilm/MS	FNR, ArcA
	1409275	1409345	1.5†	AgaR, Crp, Lrp, Ada
gadF	3658155	3658215	4†	Crp	+Δh-ns,++Δh-ns,--ΔompR/NaCl,--ΔrpoS,+MidExp,-MidStat,--LateStat, +Δfur/Fe-,+High pH,--ΔyiaJ,--Biofilm/MS,--Anaerob/MS,--Δcra/Acetate, ++Acetate,++Δcrp/Glucose,++Δcrp/Fructose,++Δcrp/Glycerol	FliZ, EvgA, YdeO, GadW, PhoP
	3658175	3658340	2	Crp, GadE, RhaS, GalS, UlaR^, YiaJ^, GlpR, GadX, Fur, CpxR, Fnr, GalR, ArcA, LeuO, IHF, DnaA
	3658295	3658355	2†	GadE, FliA, RhaS, GalS, GalR, Crp, IHF
	3658435	3658495	3.5†	Fnr, IclR^, H-NS, GadX
	3658480	3658545	6†	Fnr, Crp, IclR, GntR, Cra, OxyR
	3658665	3658725	2†	H-NS, Lrp, MetR
	3658695	3658765	3†	H-NS, Fis, Lrp, NagC, IHF, OmpR, MetR, ArgR
	3658840	3658900	1.5†	FhlA^, MelR
	3658955	3659015	3	MarR, CysB
gadY	3664715	3664775	1†	DnaA, OmpR, Ada, Fis, ArgR, Lrp, IHF, LeuO	+Δh-ns,+Δfis,--ΔrpoS,+MidExp,+MidStat,--Biofilm/MS,-Anaerob/MS, --Fructose, --Glycerol	GadX, GadW, RcsB
	3664955	3665035	4	RpoD, MarA, Fis, Nac, RpoS, SoxS
gcvB	2942570	2942635	4.5†	Crp, IHF, PhoB, PdhR, OxyR, LsrR, NsrR, OmpR, H-NS, RpoE, ArcA, MelR, TyrR	+21C/EE,--MidExp,+1MPa,+Low pH,--Anaerob/MS/Biofilm, --Δcra/Fructose,--Δcrp/Fructose,--Δcrp/Glycerol	GcvA, Lrp
glmY	2691080	2691150	1.5†	CpxR, OmpR, SdiA	+Δfur/Fe+,-Fe-,++Mg-*,+1MPa,+ΔsoxR,+Low pH,+High pH,++ΔyiaJ, --Δcra/Glucose,-Δcra/Acetate,--Δcrp/Glucose,--Δcrp/Fructose, --Δcrp/Glycerol, +ΔgadX	GlrR, RpoE
	2691130	2691190	2†	Fur, FlhD
	2691315	2691395	9	RpoN, CytR^, CspA, RhaS, Fur
	2691455	2691515	2†	GcvA, RcsB, OxyR, DcuR, CynR, IHF, Nac
glmZ	3986175	3986235	3.5†	Fnr, IHF	+ΔompR/NaCl,-H2O2,-MidExp,+Trans,-Δfur/Fe+,--Fe-,+1MPa,+ΔoxyR, +Low pH,+ΔyiaJ,--Anaerob/MS/Biofilm,--Δcra/Glucose,--Fructose, --Acetate,--Δcrp/Glucose,--Δcrp/Fructose,--Δcrp/Glycerol, +ΔgadX
	3986190	3986250	1†	Fnr, IHF, Lrp
	3986210	3986270	8†	Fnr, Lrp, ModE, MarR
	3986345	3986415	3	PhoB, AraC
ipeX	574300	574360	3.5†	IclR^, Crp, DnaA, Fur, Fnr, MetR, NsrR, CysB, NarL, ArcA	+Δh-ns,++ΔompR/NaCl*,-MidExp,-Δfur/Fe+,--Fe-,+Low pH,+High pH, ++ΔyiaJ,--Δcra/Fructose,+Fructose,+Acetate,--Δcrp/Glucose, --Δcrp/Fructose,--Δcrp/Glycerol,++Fructose*,++Glycerol, --NO
	574385	574445	1.5†	H-NS, YiaJ, GadE
	574465	574525	1.5†	AraC, FhlA, RhaR
	574645	574705	4.5†	CytR^, Fis, Lrp
	574695	574760	12*	LsrR, DnaA, AraC, MalI
isrB	1987765	1987825	3†	EvgA^, ModE, GalS, DeoR, GcvA	-Δh-ns,+Δh-ns,--21C/EE,-MidExp,+Trans,++LateStat,--Fe-,+1MPa, --Low pH,--High pH,-ΔyiaJ,-Anaerob,+Anaerob/MS,--Δcra/Glucose, --Fructose,--Acetate
	1987885	1987945	2†
	1988010	1988075	3.5†	Crp, OxyR, Fnr, NarP, NarL, XylR, GlpR, Lrp, OmpR, PhoP, Nac, LsrR
	1988025	1988085	2.5†	Crp, SlyA, Fnr, NarP, NarL, XylR, GlpR, Lrp, OmpR, PhoP, Nac, PhoB, LsrR
isrC	2071300	2071370	10	OxyR, NagC, CysB, PhoP, GadX, FliA, Fnr, NsrR, Lrp	--21C/EE,++ΔrpoS,++LateStat,--Δfur/Fe+,--Fe-,++Δcra/Fructose
istR	3853165	3853230	1.5†	MarA, Fis	--Fructose,--Glycerol
	3853330	3853390	2†
	3853355	3853415	1.5†	PepA, FhlA
	3853415	3853475	1†	RhaS, ChbR, Fnr
mcaS	1405630	1405690	2.5†	Lrp, LexA, ArgR, Nac, Crp, EvgA, OmpR, GadX	++LateStat,--Δcrp/Glucose,--Δcrp/Glycerol
	1405645	1405705	2†	Lrp, LexA, ArgR, Nac, EvgA, OmpR
	1405815	1405875	1.5†	ArgR, DcuR, ArgP, NagC
	1405840	1405910	1.5†	ArgR, DcuR, ArgP, Fis
mgrR	1622880	1622940	1.5†	GalR, SoxS, CytR^	++Δh-ns,++LateStat,--Fe-,++Mg-*,--Δcra/Glucose,--Fructose,--Acetate, --Δcrp/Glucose
	1622930	1622995	5†	PhoP, UxuR, GlpR
micA	na				--21C/EE,+MidStat,-LateStat, -Anaerob/MS/Biofilm*	RpoE
micC	1436880	1436950	2.5†	Lrp, GadE, DnaA, NsrR, Fis	+Δfis*,++LateStat,++Biofilm/MS	OmpR
	1436915	1436975	1†	Tus, Mlc, DnaA
	1436990	1437050	1.5†	RpoD, Fur, GntR, IHF, CysB
	1437060	1437120	2.5†	NsrR, Fur, Lrp, GadX, Fnr, PhoB, PepA
	1437110	1437170	1.5†	DeoR, SdiA
	1437225	1437290	2.5†	RcsB^, Fis, NarL, Fur, DnaA, ArcA, RpoH, RpoD
micF	2312855	2312915	5†	H-NS, OmpR, AgaR, CpxR, OxyR, XylR, NagC, GadX, Crp, Ada	++Δfis,+LateStat,-Biofilm/MS,-Anaerob,--Fructose,--Glycerol	AcrR, Hu, IHF
	2312970	2313030	6†	IHF, NagC, ArcA, Lrp, ArgR
	2312995	2313055	4.5†	IHF, Lrp, SoxS, MarA, Rob, ArcA, PhoB, LexA
	2313190	2313250	3†	Lrp, ArcA, PhoB, PhoP, Crp, DeoR, XylR, Fis, UxuR
micL	1958640	1958705	1.5†		+Δfis*,--ΔrpoS,--MidExp,++Trans,--Biofilm/MS	RpoE
	1958845	1958915	2.4	LexA
nc1	297175	297235	25†	RhaS, ArcA, MarA, Rob, ModE, ArgR, PhoP, RpoE, SoxS	++Δh-ns*,+Δfis*
	297195	297255	25†	RpoE
	297210	297270	15†	OxyR
nc2	496965	497025	1†		--Fe-,+Anaerob
	497265	497325	1†
	497420	497480	1†
	497445	497505	1.5†	RpoN, DnaA
	497460	497520	3†	DnaA
och5	3066955	3067025	4.5†	IHF, MarR, Nac	+Δh-ns*,+High pH
	3067100	3067175	3.7	CysB, Fis, HipB, SdiA, ArgR, FhlA, ArcA, Mlc, MetJ, GntR
	3067285	3067350	1.5†	CpxR, NagC
	3067315	3067375	2†	Ada, CpxR, NagC
ohsC	2700370	2700430	3†	ArgR, AgaR	++Δh-ns*,++ΔrpoS,++LateStat,--Fructose,--Glycerol
	2700450	2700515	4†	Fur, Crp, GntR, NsrR, Nac, XylR, GlpR^, DcuR, Lrp
	2700585	2700645	2†	OmpR, TrpR, NagC, RpoD, Fur, ArcA, OxyR
omrA	2976155	2976215	1.5†	LsrR, NarP, AraC, ArgP, MelR	--21C/EE,-ΔrpoS,-MidExp,+MidStat,++LateStat,--Low pH*,--High pH, --ΔyiaJ*,--Glycerol*, ++ΔgadX*	OmpR, RpoS
	2976345	2976415	1†	MetJ, NarP, MalT, LsrR
omrB	2976345	2976415	1†	MetJ, NarP, MalT, LsrR	-Δh-ns*,-21C/EE,--ΔompR/NaCl*,-ΔrpoS,+Trans,+MidStat,++LateStat, --Low pH,--High pH,--ΔyiaJ*	OmpR
	2976450	2976510	1†	LacI, AgaR, Ada, Lrp, Fis, PurR
oxyS	4158195	4158265	3	MngR, AraC, ArgR	+Anaerob/MS,-ΔsoxR*,++Low pH*,--Fructose*,--Glycerol
	4158390	4158450	2†	MetR, RpoD
	4158415	4158475	1†	OxyR, RpoD
pspH	4263020	4263080	12†	FlhCD	--Biofilm/MS,--Glycerol
	4263065	4263125	4.5†	Crp, Lrp
	4263195	4263255	2†
psrD	1146365	1146430	1†	GntR, ArgP, PhoP	-H2O2,--Fe-,+1MPa,-Anaerob, --Anaerob/MS/Biofilm*,--Δcra/Glucose, --Δcra/Acetate,--Δcrp/Glucose,--Δcrp/Fructose,--Δcrp/Glycerol
	1146580	1146645	2.5†	Fnr, Hu, Lrp, OmpR, Fur, Nac, GadX, PhoB, NagC, MalI
psrN	3238110	3238170	1.5†		+ΔompR/NaCl,-MidExp,--LateStat,--Fe-,+Mg-,--High pH,++ΔyiaJ, --Biofilm/MS,-Anaerob/MS/Biofilm*,--Δcra/Fructose,--Δcra/Acetate, --Δcrp/Glucose,--Δcrp/Fructose,--Δcrp/Glycerol, --NO
	3238135	3238195	1.5†	MalT
	3238290	3238355	8†	CpxR, RpoD, NagC, TyrR, NsrR, AgaR
	3238310	3238370	2.5†	TyrR, NsrR
psrO	3310960	3311020	1.5†		-MidExp,-LateStat,--Anaerob/MS/Biofilm*,--Fructose*
	3311135	3311195	1†	OxyR, AgaR, CpxR, CysB
	3311320	3311390	2†	EmrR, MngR, RhaS, PhoB, GalS, GalR, MetR
ralA	1413490	1413560	2	NsrR, RpoD, MngR, Fis, ArgR	+Δfis
rdlA	1269120	1269180	12†	IlvY, CpxR	+ΔoxyR,-ΔsoxR,-ΔsoxS,-Δcra/Fructose,-Δcra/Acetate,-Glycerol*
	1269240	1269305	3†	RpoD, CytR, NorR, MetJ
rdlB	1269785	1269855	2.5†	RpoD, CytR, NorR, CpxR, MetJ, NtrC
rdlC	1270145	1270205	1†	Lrp	--Fructose
	1270185	1270245	5†	IlvY, CpxR
	1270300	1270380	2.7	RpoD, CytR, NorR, CpxR, MetJ
rdlD	3699975	3700035	1.5†	LexA	--Δcra/Fructose,--Glycerol*
	3700050	3700120	1.5†	NarL, FhlA, MarA, NorR
rirA	3808435	3808495	2†	Cra, CpxR, ChbR, Ada, OxyR	+Δfis*,--Biofilm/MS,--Fructose*
rnpB	3270150	3270210	7†	Lrp	+Δh-ns*,--Δfis,+ΔompR/NaCl,+MidStat,-Low pH,-High pH,+Anaerob, -Δcrp/Fructose,-Δcrp/Glycerol, +NO
	3270165	3270230	6†	FhlA, H-NS, Lrp, NhaR, ArgR
	3270345	3270405	2†	RpoN, CspA, MalT
	3270405	3270465	1.5†
	3270450	3270510	1.5†
	3270605	3270665	1†	Fis
	3270635	3270695	1†
	3270650	3270710	1.5†	MarA, SoxS
rprA	1770195	1770255	2†	Fis, LacI	++Δh-ns	RcsB, CpxR
	1770210	1770270	1.5†	Crp, CysB, LacI
	1770370	1770435	2.3	IHF
rseX	2033485	2033545	1.5†	Fis, NagC, DnaA, IHF, Crp, GlpR, ArgR	++Δh-ns,+Δfis*,++LateStat
	2033600	2033660	4†	IHF, ArcA, RpoN, OxyR, H-NS, ArgR, XylR, Lrp
	2033645	2033715	7†	XylR, SoxS, AgaR, GadE, MarA, Rob, ModE, Lrp
rttR	1287025	1287085	1†	TrpR	-21C/EE,--Δcra/Fructose,--Δcra/Acetate
	1287040	1287100	1†	Fis
	1287180	1287240	1†	RpoE
	1287335	1287405	1†	NarP, LeuO
rybA	852735	852795	1.5†	PurR	+Trans,+MidStat,++LateStat,--Δfur/Fe+,-High pH,+ΔyiaJ,--Anaerob, --Anaerob/MS/Biofilm,-Δcra/Glucose,-Fructose, ++NO, +ΔgadX	MntR
	852870	852930	1†	Crp, Lrp, ModE
	853050	853120	6†	Cra, Fis, NagC, CysB, ArcA, RpoD, IlvY, PhoB
	853070	853130	3.5†	Cra, Fis, NagC, CysB, ArcA, RpoD, IlvY, PhoB
rybB	888065	888125	1†	Fur, MelR, Crp	--Fructose	RpoE
	888205	888280	2.5	Crp
rydB	1764710	1764770	2.5†		+MidExp,+Anaerob,--Biofilm/MS
	1764790	1764855	2†	MarA, SoxS, OmpR, RcsB, Fis, GcvA, Fnr, OxyR, DeoR, UlaR
	1764810	1764870	4†	OmpR, RcsB, Fis, GcvA, H-NS, Fnr, UlaR
rydC	1491630	1491695	2.5	Crp, H-NS, Fnr, DcuR, ArgR, MetR
ryeA	1922885	1922945	1†	MelR, FlhCD, SdiA, LexA, MetJ	--Δh-ns,-Δh-ns*,--Δfis,-ΔompR/NaCl,++ΔrpoS,-MidExp,++Trans, +MidStat,-Δfur/Fe+,+Δfur/Fe-,--Fe-,+ΔoxyR,+ΔsoxR,-High pH,-Anaerob, --Anaerob/MS/Biofilm,-Δcra/Glucose,-Δcra/Fructose,+Fructose, +Acetate,--Δcrp/Glucose,--Δcrp/Fructose,--Δcrp/Glycerol, +ΔgadX, +ΔgadE
	1922905	1922975	1†	FhlA^, SdiA, IHF
	1922985	1923050	2.5†	OmpR, ArcA, Lrp, ArgP
	1923010	1923070	2.5†	ArcA
	1923210	1923270	1.5†	UxuR, Mlc
ryeG	2470385	2470445	8†	SlyA, NagC, OxyR, ArcA, Mlc, PhoB, H-NS, GadE, RpoD, EmrR, ArgR, IHF, Crp, OmpR, Lrp	+Δh-ns,+Δh-ns,++Δfis,+21C/EE,--Fe-,--Biofilm/MS, -Anaerob/MS/Biofilm*,-Anaerob/MS,--Δcra/Glucose,--Fructose, --Acetate,--Δcrp/Glucose,--Δcrp/Glycerol
	2470400	2470460	6†	SlyA, NagC, IHF, NagC, OxyR, ArcA, Mlc, PhoB, GadE, RpoD, Crp, OmpR
	2470805	2470865	1.5†	LeuO
ryfA	2653995	2654070	2	OxyR, Lrp, Fnr, ArgR, AraC	++Δh-ns,+Δh-ns,+21C/EE,+ΔrpoS,+1MPa,+ΔsoxR,+ΔsoxS,-Low pH, +Anaerob,-Anaerob/MS/Biofilm*,+Acetate
	2654120	2654180	3†
ryfB	2699995	2700065	2.3	ArgR, GcvA, MarR, Nac, ArcA, XapR, ModE	++Δh-ns,++Δh-ns,++ΔrpoS,++LateStat,+1MPa,-Fructose,-Δcrp/Fructose
	2700105	2700165	4.5†	TorR, RpoD, HipB
	2700180	2700240	1†	RcsB, ChbR, CysB
	2700370	2700430	3†	ArgR
	2700450	2700515	4†	AgaR, Fur, Crp, GntR, NsrR, Nac, XylR, GlpR, DcuR, Lrp
	2700585	2700645	2†	OmpR, TrpR, NagC, RpoD, Fur, ArcA, OxyR
ryfD	2734215	2734280	1†	DcuR, TorR, DeoR	--Δfis,--Fe-,+1MPa,-Low pH,-High pH,-Anaerob/MS/Biofilm*, --Δcra/Glucose,--Fructose,--Acetate, +NO
ryhB	3581025	3581085	10†	Fur, ArgR, XylR, Nac, XapR, RpoE	-21C/EE,--ΔompR/NaCl,--ΔrpoS,++Δfur/Fe+,-Anaerob,-Biofilm/MS, +ΔyiaJ*,++Δcra/Fructose,++Δcra/Acetate,--Fructose,--Acetate
	3581040	3581100	4.5†	FhlA^, ArgR, XylR, NsrR, Fur, XapR, RpoE
	3581085	3581145	2†
ryjA	4278050	4278110	1†	ChbR, FhlA, Fis, PhoP	--ΔrpoS,+MidExp,++Trans,++MidStat,+Δfur/Fe+,-High pH,+Anaerob, -Anaerob/MS,--Δcra/Glucose,--Fructose,--Δcrp/Glucose	RpoS
	4278085	4278145	1†	ArgR, FliA, Fis, NsrR, OmpR
ryjB	4527815	4527880	1†	Mlc	-MidStat,-Δcra/Fructose,-Δcra/Acetate, ++NO
sdsN	1996880	1996945	3	PhoB, NsrR, MarR, IHF, PhoP, Lrp, OxyR, ArcA, ArgR, NagC, Ada, CynR	+21C/EE,--ΔrpoS,++Trans,--Biofilm/MS,-Anaerob/MS/Biofilm*, --Glycerol	NarP, RpoS
	1997030	1997195	3	Lrp, SdiA, DeoR, RcsB, OmpR, MetR
sdsR	1923010	1923070	2.5†	ArcA	+21C/EE,-Anaerob,--Fructose,--Fructose,--Glycerol	RpoS
	1923210	1923270	1.5†	UxuR, Mlc
sgrS	77130	77190	1†	MhpR	-21C/EE,+MidExp,++Trans,+MidStat,--LateStat,+Δfur/Fe-,-Low pH, -High pH,-ΔyiaJ,-Anaerob,--Δcrp/Fructose, +ΔgadX	RpoS, Cra
	77230	77300	1.5†	Fis, TorR, HipB, RhaS, Lrp, MetJ
	77315	77375	1.5†	Crp, PhoP, OxyR, GadE, AgaR, ArcA
sibA	2153205	2153325	4	Lrp, MalT	-MidStat,+Δfur/Fe+,-Biofilm/MS,--Δcra/Glucose,-Δcra/Acetate, --Δcrp/Fructose,--Δcrp/Glycerol
	2153445	2153515	3.5†	Cra, Fis
sibB	2153445	2153515	3.5†	Cra, Fis	++Trans,+Δfur/Fe+,+Anaerob,--Δcra/Glucose,--Δcra/Fructose, -Δcra/Acetate,--Δcrp/Glucose,--Δcrp/Fructose,--Δcrp/Glycerol, --Glycerol
	2153565	2153630	2.3
	2153685	2153745	2.5†	Fis
	2153735	2153795	1.5†	Cra
sibC	3056630	3056690	1†	Nac, Fnr	+Trans,+Δfur/Fe+,--Fe-,-Low pH,-Biofilm/MS,-Anaerob/MS/Biofilm*, --Δcra/Fructose,-Δcra/Acetate,--Δcrp/Glucose,--Fructose,--Glycerol, ++NO*	RpoS
	3056760	3056820	1†	RhaS
	3056775	3056835	4.5†	RhaS
	3056890	3056950	1†	PhoB, IHF, RpoE
	3057015	3057075	1.5†	IHF, PhoP, Fis, Lrp
sibD	3194840	3194900	1†	MetR, NagC, IHF, PhoP	+Trans,--Fe-,+Anaerob,--Δcra/Glucose,-Δcra/Fructose,--Δcra/Acetate, -Fructose,--Δcrp/Glucose,--Δcrp/Fructose
	3194875	3194935	2.5†	MetR, Ada
sibE	3195090	3195150	1.5†		+Trans,+Δfur/Fe+,--Fe-,-Low pH,--Δcra/Glucose,-Δcra/Fructose, -Δcra/Acetate,--Δcrp/Glucose,--Δcrp/Fructose,--Δcrp/Glycerol
	3195150	3195210	1.5†	GntR, RpoE
	3195260	3195320	3†	TorR, GalS, Fur
	3195275	3195335	2†	TorR, NarP, GalS
	3195410	3195480	4	CysB
sokB	1492015	1492080	1.5†	GlpR	+MidStat,++Anaerob
	1492040	1492100	1.5†	CueR
sokC	na				-21C/EE
sokE	607565	607640	2.5	PurR, PdhR, PhoP, Lrp, Cra, DnaA	--Fructose*
	607710	607780	2.5†	AraC
	607810	607880	4	RpoE, AraC
sokX	2887105	2887165	4†	Fur, ArcA, Ada, ArgP, IclR, NtrC, NarL, Fis	--Fructose,--Glycerol	PhoP
	2887190	2887345	2.7	Rob, MarA, SoxS, IHF, PhoB, GlpR^, SlyA, CaiF, NhaR, MngR, CspA, CytR, Crp, GalR, OmpR, RpoN
	2887410	2887470	1.5†
spot 42	4049810	4049870	1†	MarA, Lrp, CysB, Fis, SoxS, IHF, Crp, OmpR, IclR, IlvY, NarL, CynR, AgaR, MetR	-21C/EE,--ΔompR/NaCl*,--Fe-,-Anaerob,--Δcra/Glucose,--Fructose, --Acetate,--Δcrp/Glucose,--Glycerol
	4049840	4049910	1†	MarA, DcuR, Fis, SoxS, IHF, Crp, OmpR, IclR, IlvY, RpoE, NarL, AgaR, MetR
sraA	458740	458805	2.5†	RpoH, CysB, OmpR	--Biofilm/MS
	458880	459065	1†	GadX, PhoB, DnaA, NagC, FlhCD, IHF, Rob, Mlc, Lrp, Nac, OmpR
sroA	75580	75640	1.5†	Fnr, Crp, DnaA, LexA, ArgR, MetR
	75595	75655	3†	Fnr, Crp, DnaA
sroC	686640	686700	1†		-Δh-ns,+ΔrpoS,+Trans,--Biofilm/MS,--Δcra/Glucose,--Fructose,--Acetate
	687785	687845	1†	NarL, NtrC, LsrR
	687905	687965	4†	CytR, Fis, Lrp
	687920	687985	8†	CytR, RpoH, MalI
	686715	686775	1†
	687190	687265	4	ArgR, NarP, FlhCD
sroD	1889220	1889280	1†	CpxR, NsrR, RpoS, YiaJ, NagC	-MidExp,++ΔfadR*,-Anaerob/MS/Biofilm*
	1889300	1889365	3.5†	Fnr
	1889400	1889460	1.5†	GalR, SoxR, FhlA
	1888085	1888155	1.5†	NagC, OmpR
	1889525	1889585	1†
	1889575	1889635	1†	CueR, Fis, RpoS
	1889780	1889840	3†	FadR, ArcA, PdhR, IHF, PhoP, OmpR
	1889910	1889980	3	IHF, Fis, OmpR, PhoB
	1888320	1888380	1.5†	CaiF
	1888595	1888675	10	Fur, IHF, OxyR
sroE	2640550	2640610	6†	NagC, RpoN, IHF	--NO,-Anaerob/MS/Biofilm*
	2641645	2641705	3.5†	NtrC
	2641880	2641940	1†	MalI, MelR
	2641970	2642040	3	GntR, PhoP, IHF, FadR
	2640880	2640940	1†	Fnr, MetJ
	2641165	2641235	6	MhpR
	2641445	2641510	4	RhaS, MngR, CspA, NarL
sroG	3184740	3184800	2	Ada, Crp	-MidExp,-MidStat,-Fe-,-ΔyiaJ,+Anaerob,-Anaerob/MS/Biofilm, -Fructose,--Δcrp/Glycerol
	3184875	3184935	1†	DnaA
sroH	4190250	4190320	10†	MetR, IlvY, CpxR, ArgP, Crp, MalT, Lrp, Fis, OmpR	-21C/EE,-ΔompR/NaCl,+Trans,-Low pH,-High pH, -Anaerob/MS/Biofilm*,+Δcra/Fructose,-Fructose,-Acetate, --Δcrp/Glucose
	4190270	4190330	7†	MetR, IlvY, ArgP, MalT, NagC
	4190455	4190515	1.5†	MetJ, FhlA, Crp
	4190500	4190560	4.5†	Fis, MelR, LacI, ArgR
ssrA	2755435	2755495	3†	FliA	--Δfis,+ΔrpoS,+MidStat,+Δfur/Fe+,+Fe-,-ΔoxyR,+ΔsoxR,+ΔsoxS, -Low pH,+Anaerob,--Anaerob/MS/Biofilm*,+Δcra/Acetate,+Acetate, +NO
	2755560	2755620	2†	FhlA
	2755615	2755675	1†	CpxR, NhaR
ssrS	3056180	3056250	4	PhoB, Fis	--Δfis,+Δfur/Fe+,-ΔoxyR,--Low pH,-High pH,+Δcra/Acetate, --Δcrp/Fructose, +NO,-ΔgadE	StpA, Lrp, H-NS
symR	4579730	4579790	1†	CpxR	-MidExp,++Trans
	4579790	4579850	1.5†	NtrC
	4579825	4579885	3.5†	Fur, Lrp
	4579915	4579975	4†	LexA, Nac
	4579935	4579995	3†	H-NS, Fis
	4579950	4580010	1†	H-NS, Fis
tff	189480	189540	2†	Hu, Fis	-H2O2,-ΔrpoS,-MidExp,+MidStat,-LateStat,+1MPa,+ΔsoxR,+ΔsoxS, +Low pH,+ΔyiaJ,--Anaerob/MS/Biofilm*,-Δcra/Glucose,-Δcra/Acetate, -Acetate,--Δcrp/Fructose,--Δcrp/Glycerol, +ΔgadX
	189510	189570	3†	AraC, RpoE, MarA, SlyA
	189630	189700	7	RhaR, MetJ, TorR, LexA^, Lrp
	189760	189820	1†	Crp
	189820	189885	3†	CysB, RpoS
tp2	122860	123030	3.1	Fis, CysB, Fnr, IHF, GalS, RcsB, RhaR, DnaA, Tus, LeuO, GntR	+1MPa,--Fructose
tpke11	12520	12585	1†	MetR	--ΔrpoS,++Trans,-MidStat,++Δfur/Fe+*
	12730	12915	1.5†	EvgA, NagC, OxyR, UxuR, MetJ, IHF, AraC, LsrR
	12860	12920	1.5†	UxuR, MetJ, IHF
	13445	13505	1†
	13755	13820	1†	Fis, TrpR, MhpR
	13895	13955	1†	GalS, GntR, RpoN, ModE
	14005	14065	1†	PurR
	12265	12325	1.5†	NarL, NtrC
	12330	12390	1†
tpke70	2496600	2496670	2†	SoxS, MelR, Lrp, NagC, Mlc	--Biofilm/MS,--Fructose, ++NO
	2496675	2496735	2.5†	CpxR, PhoB, OmpR
	2496750	2496810	1†
	2496820	2496920	2†	RpoD, RpoH, RpoS, Fnr, PhoB, TyrR, H-NS

## Sheet: DBP_Table
+/- describe expected sRNA transcript levels if regulated by the DBP based on documented activity of DBP (note dual function does not require +/-)
DBP	Documented Activity	DESeq Support
Ada	Dual	high pH
AgaR	Repressor
AraC	Dual	Δcrp
ArcA	Dual	anaerobic, Fe-
ArgP	Dual
ArgR	Dual
CaiF	Activator	+anaerobic, -Δcrp
ChbR	Dual
CpxR	Dual	H2O2, high pH, ΔrpoS
Cra	Dual	Δcra, fructose, acetate
Crp	Dual	Δcrp, Fructose, Glycerol
CsgD	Dual	stationary, cold, biofilm
CspA	Dual	cold, early exponential
CueR	Dual	anaerobic, H2O2, NO
CynR	Dual
CysB	Dual
CytR	Repressor	+Δcrp
DcuR	Activator
DeoR	Repressor
DnaA	Dual
EmrR	Repressor
EvgA	Activator	+low pH
FadR	Dual	ΔfadR
FhlA	Activator	+anaerobic
Fis	Dual	Δfis, stationary
FlhCD	Dual
FliA	Activator
Fnr	Dual	anaerobic, NO, Δfnr
Fur	Dual	Fe-, Δfur/Fe+, anaerobic
GadE	Activator	-ΔgadE, +low pH
GadX	Dual	ΔgadX, low-pH
GalR	Dual
GalS	Dual
GcvA	Dual
GlpR	Repressor	+glycerol
GntR	Repressor
HipB	Repressor
H-NS	Dual	Δh-ns, late stationary
Hu	Dual
HydG	Activator
IclR	Repressor	-acetate
IHF	Dual
IlvY	Dual
LacI	Repressor
LeuO	Dual	Δh-ns, late stationary
LexA	Repressor	+H2O2
Lrp	Dual
LsrR	Repressor
MalI	Repressor
MalT	Activator
MarA	Dual
MarR	Repressor
MelR	Dual
MetJ	Repressor
MetR	Dual
MhpR	Activator
Mlc	Repressor
MngR	Repressor
ModE	Dual
MurR	Dual
Nac	Dual
NagC	Dual
NanR	Dual
NarL	Dual	anaerobic
NarP	Dual	anaerobic
NemR	Repressor
NhaR	Activator
NorR	Dual	anaerobic
NsrR	Repressor	-NO
NtrC	Dual
OmpR	Dual	low pH, H2O2, ΔompR
OxyR	Dual	ΔoxyR, H2O2, NO, anaerobic
PdhR	Dual
PepA	Repressor
PhoB	Dual
PhoP	Dual	magnesium, low pH
PurR	Dual
RcsA	Activator
RcsB	Activator	+H2O2, +low pH, +anaerobic, -biofilm
RelB	Repressor
RhaR	Activator
RhaS	Activator
Rob	Dual	stationary, ΔrpoS
RpoD	Activator	+exponential, -stationary
RpoE	Activator	+H2O2
RpoH	Activator	+H2O2, +high pH
RpoN	Activator	+NO
RpoS	Activator	-ΔrpoS, +transition to stationary
SdiA	Dual	H2O2, NO
SlyA	Dual
SoxR	Dual	ΔsoxR, NO, H2O2
SoxS	Dual	ΔsoxS, NO, H2O2
TorR	Dual	anaerobic, high pH
TreR	Repressor
TrpR	Repressor
Tus	Repressor
TyrR	Dual
UlaR	Repressor	+anaerobic
UxuR	Repressor
XapR	Activator
XylR	Dual	Δcrp
YiaJ	Repressor	+ΔyiaJ
