# Supplementary material for: Uncovering Transcriptional Regulators and Targets of sRNAs Using an Integrative Data-Mining Approach: H-NS-Regulated RseX as a Case Study
Source: Front Cell Infect Microbiol. 2021 Jul 13;11:696533. doi: 10.3389/fcimb.2021.696533 (PMC8313858; doi:10.3389/fcimb.2021.696533)
Supplement: Supplementary file 3 [file DataSheet_3.xlsx]

## Sheet: Sheet1
All conditions at mid log phase unless otherwise stated
Parentheses indicate WT shared condition
*p-adj value was initially reported as NA due to mean count cut-off, so to provide a p-adj value: independent filtering option in results function of DESeq2 was set as False
Condition	sRNA	Log2FC	p-adj	GEO Accession No.	Citation
Acetate	3ETSleuZ	-1.13792	6.68125e-07	GSE65642	Kim D, et al. (2018) Nucleic Acids Res. 46(6):2901-2917.
	arrS	2.91977	5.56125e-12
	chiX	-4.47555	2.45439e-08
	csrB	0.478543	3.30572e-05
	ffs	-3.43692	4.82636e-09
	gadF	2.40354	5.91166e-12
	glmZ	-2.01029	1.85597e-30
	ipeX	1.68065	2.90272e-14
	isrB	-5.13359	2.89157e-23
	mgrR	-5.62433	1.08714e-22
	ryeA	1.96262	1.67734e-14
	ryeG	-3.70325	1.34037e-21
	ryfA	1.11817	1.38645e-06
	ryfD	-3.58863	1.28411e-22
	ryhB	-4.02374	8.15574e-06
	spot 42	-7.30504	6.62838e-12
	sroC	-3.84654	1.11565e-07
	sroH	-1.69427	1.19973e-13
	ssrA	0.856299	8.16453e-13
	tff	-0.898267	3.92493e-07
Anaerobic	csrC	2.37591	5.1345e-53	GSE48324	Bordbar A, et al. (2014) Mol Syst Biol. 10:737.
	fnrS	5.38289	1.4883e-08
	isrB	-1.49411	1.55779e-07
	nc2	0.842545	0.0167777
	psrD	-0.922712	0.0137483
	rnpB	1.75989	1.38459e-56
	rybA	-2.36362	2.83534e-23
	rydB	1.59295	2.33231e-06
	ryeA	-0.916929	0.000412218
	ryfA	1.70416	4.08879e-07
	ryhB	-1.94361	3.7396e-07
	ryjA	1.29252	0.00859564
	sdsR	-1.53043	0.00411372
	sgrS	-1.6095	0.00449037
	sibB	1.14142	0.00229453
	sibD	1.9381	4.05539e-18
	sokB	2.39467	3.44986e-08
	spot 42	-1.46316	0.00890676
	sroG	1.99616	9.9563e-26
	ssrA	1.20459	8.03205e-31
Anaerobic (Mid Stationary)	arrS	-2.52817	0.00180094	GSE72113	Submitted by Bayramoglu B, Toubiana D, and Gillor O on Aug 17, 2015 and updated on May 15, 2019
	csrB	-1.31507	7.81147e-06
	gadF	-2.16409	1.53204e-12
	gadY	-0.969731	0.01893
	isrB	1.0241	0.00570312
	micF	-1.61701	0.00456066
	oxyS	1.76176	0.00923163
	ryeG	-1.09929	0.000631443
	ryjA	-0.953206	0.0277763
Anaerobic (Biofilm, Mid Stationary)	csrB	-3.06422	0.177977	GSE72113	Submitted by Bayramoglu B, Toubiana D, and Gillor O on Aug 17, 2015 and updated on May 15, 2019
	gcvB	-3.17461	0.233833
	glmZ	-3.04208	0.087535
	micA*	-1.5867	0.0729951
	psrD	-2.38456	0.191496
	psrN*	-1.8318	0.0618425
	psrO*	-2.58083	0.184369
	rybA	-2.3406	0.00655449
	ryeA	-2.43267	0.0103613
	ryeG*	-1.64317	0.107516
	ryfA	-1.77657	0.124894
	ryfD	-1.9841	0.250527
	sdsN*	-1.5529	0.0954238
	sibC*	-1.61203	0.0351341
	sroD*	-1.62961	0.0855558
	sroE*	-1.65488	0.118415
	sroG	-1.95196	0.0340161
	sroH	-1.67717	0.250662
	ssrA	-2.28795	0.207434
	tff	-3.40223	0.0908854
Biofilm (Mid Stationary)	arrS	-5.39142	2.27351e-11	GSE72113	Submitted by Bayramoglu B, Toubiana D, and Gillor O on Aug 17, 2015 and updated on May 15, 2019
	csrC	-4.30915	6.71484e-09
	fnrS	-3.60623	1.62779e-31
	gadF	-4.44114	3.45592e-31
	gadY	-3.00487	3.54663e-12
	micC	3.14663	3.3632e-07
	micF	-1.90479	1.21676e-06
	micL	-2.48089	6.4533e-07
	pspH	-2.49154	1.55836e-12
	psrN	-3.20324	6.29294e-07
	rirA	-2.04329	1.2996e-09
	rydB	-3.67643	7.10834e-31
	ryeG	-3.01717	1.1307e-06
	ryhB	-1.86365	2.06215e-07
	sdsN	-2.71328	8.4268e-08
	sibA	-1.41729	1.72677e-05
	sibC	-1.90917	3.45062e-07
	sraA	-2.10001	1.09097e-07
	sroC	-2.07319	2.10824e-07
	tpke70	-3.40062	4.20237e-24
Cold 21°C	csrB	1.05342	7.77609e-18	GSE141694	Submitted by Imène K, Fardin G, Laura A, Felipe C, and Catherine P on Dec 09, 2019
	csrC	-0.695277	4.5801e-12
	dsrA	-0.670017	0.000680872
	ffs	-1.58602	1.55517e-37
	gcvB	0.880635	3.37587e-37
	isrB	-4.19271	7.57661e-102
	isrC	-2.8111	0.000192725
	micA	-2.83706	1.28101e-18
	omrA	-2.19907	1.89073e-15
	omrB	-1.76774	4.7183e-08
	rttR	-1.26982	8.18523e-12
	ryeG	0.5691	0.000345461
	ryfA	0.93479	2.16884e-10
	ryhB	-1.99338	4.25143e-07
	sdsN	1.49932	4.58864e-16
	sdsR	0.752773	0.0106482
	sgrS	-1.22009	2.05315e-10
	sokC	-0.790422	0.00942528
	spot 42	-1.45434	7.40626e-24
	sroH	-0.962501	7.94656e-07
Δcra (Acetate)	arrS	-4.8002	1.97838e-26	GSE65642	Kim D, et al. (2018) Nucleic Acids Res. 46(6):2901-2917.
	csrB	2.01078	5.9118e-118
	csrC	0.685559	2.729e-21
	ffs	-1.81522	9.25873e-08
	gadF	-3.28366	1.97409e-23
	glmY	-0.779259	2.76003e-10
	psrD	-3.06824	6.93504e-09
	psrN	-2.53213	3.7452e-36
	rdlA	-1.99451	2.19415e-06
	rttR	-2.36873	1.2348e-14
	ryhB	3.37895	9.51403e-17
	ryjB	-1.56506	8.52825e-13
	sibA	-1.65522	2.10588e-09
	sibB	-1.63966	2.7016e-12
	sibC	-1.61281	1.78622e-11
	sibD	-2.08527	1.4777e-56
	sibE	-1.50118	2.06254e-21
	ssrA	0.984835	9.26894e-10
	ssrS	1.60331	5.86757e-82
	tff	-0.904936	3.14326e-07
Δcra (Fructose)	3ETSleuZ	1.54227	7.45366e-15	GSE65642	Kim D, et al. (2018) Nucleic Acids Res. 46(6):2901-2917.
	arcZ	-3.22276	6.28224e-05
	csrB	1.3374	1.63745e-45
	csrC	2.18088	1.48922e-05
	ffs	-2.46576	2.62893e-09
	gcvB	-2.41317	1.65675e-05
	ipeX	-4.87652	1.01365e-75
	isrC	2.83475	0.000546873
	psrN	-2.78129	5.03138e-06
	rdlA	-1.89146	2.62876e-05
	rdlD	-3.37803	0.00130766
	rttR	-2.37969	3.59637e-12
	ryeA	-1.75342	4.41212e-38
	ryhB	2.54254	5.89671e-05
	ryjB	-1.68162	1.27722e-09
	sibB	-2.16806	1.1828e-08
	sibC	-2.49529	3.26901e-13
	sibD	-1.60025	5.10214e-17
	sibE	-1.84843	1.54125e-13
	sroH	1.03391	2.48296e-06
Δcra (Glucose)	chiX	-6.09262	8.53088e-10	GSE65642	Kim D, et al. (2018) Nucleic Acids Res. 46(6):2901-2917.
	csrB	0.743371	2.81014e-24
	ffs	-6.72445	1.08848e-23
	glmY	-2.78636	1.58131e-11
	glmZ	-2.18429	7.29334e-35
	isrB	-2.8745	1.41336e-12
	mgrR	-6.62701	1.89838e-14
	psrD	-3.30414	4.98063e-12
	rybA	-1.87186	5.34367e-16
	ryeA	-1.15137	1.3608e-10
	ryeG	-2.06513	7.35627e-10
	ryfD	-4.84463	1.52666e-31
	ryjA	-2.78846	6.66279e-10
	sibA	-3.45193	4.69855e-12
	sibB	-3.88089	2.7428e-19
	sibD	-3.77997	2.87835e-18
	sibE	-4.13868	2.17166e-13
	spot 42	-5.8136	2.69696e-12
	sroC	-4.92048	4.35051e-09
	tff	-1.49173	2.15328e-27
Δcrp (Fructose)	arcZ	-6.65447	6.81328e-10	GSE64848	Latif H, et al. (2018) PLoS One. 13(5): e0197272.
	arrS	4.55785	3.17993e-12
	ffs	-4.13365	9.64569e-09
	gadF	3.98323	1.8145e-25
	gcvB	-2.76172	8.79494e-08
	glmY	-4.06183	4.02903e-51
	glmZ	-4.28885	9.93005e-48
	ipeX	-6.90025	6.33804e-36
	psrD	-5.32055	3.02826e-19
	psrN	-5.34554	7.03083e-32
	rnpB	-1.07008	2.29626e-05
	ryeA	-3.42207	1.59382e-16
	ryfB	-1.60455	3.01535e-05
	sgrS	-2.88846	3.99873e-09
	sibA	-3.68896	4.25051e-14
	sibB	-3.75571	1.36127e-07
	sibD	-3.27381	9.5811e-15
	sibE	-3.32955	6.98112e-14
	ssrS	-3.15101	1.52928e-17
	tff	-4.24533	1.00016e-65
Δcrp (Glucose)	3ETSleuZ	-10.1942	7.35253e-19	GSE64848	Latif H, et al. (2018) PLoS One. 13(5): e0197272.
	chiX	-6.07293	2.08481e-12
	cyaR	-9.49675	3.13962e-08
	gadF	2.71278	1.32653e-11
	glmY	-3.72852	7.99585e-48
	glmZ	-3.91776	4.95771e-35
	ipeX	-6.13289	3.2925e-11
	mcaS	-4.30584	6.46468e-10
	mgrR	-10.0948	2.63495e-09
	psrD	-6.03747	5.38332e-07
	psrN	-6.27953	1.48553e-38
	ryeA	-2.8409	1.45546e-11
	ryeG	-4.84789	3.76208e-13
	ryjA	-4.74752	1.58601e-10
	sibB	-7.34589	1.5335e-11
	sibC	-5.13976	1.37388e-20
	sibD	-4.22941	2.23261e-12
	sibE	-3.95296	5.1851e-08
	spot 42	-7.74742	3.06189e-08
	sroH	-2.48028	2.31114e-13
Δcrp (Glycerol)	3ETSleuZ	-9.45122	2.02106e-52	GSE64848	Latif H, et al. (2018) PLoS One. 13(5): e0197272.
	csrB	0.627232	7.62648e-13
	csrC	-1.69472	1.01277e-46
	cyaR	-7.46461	1.4756e-23
	gadF	3.85979	7.12135e-20
	gcvB	-2.96586	5.9437e-14
	glmY	-4.76235	1.02329e-149
	glmZ	-4.10365	1.62706e-123
	ipeX	-7.5675	2.23874e-178
	mcaS	-4.52444	6.38537e-26
	psrD	-4.09612	5.78096e-20
	psrN	-5.21287	1.26369e-54
	rnpB	-0.521325	7.64446e-17
	ryeA	-4.40794	1e-300
	ryeG	-3.75739	1.79486e-26
	sibA	-4.40308	4.19915e-34
	sibB	-4.45294	3.5905e-24
	sibE	-3.24396	2.84873e-12
	sroG	-2.81425	2.00818e-77
	tff	-4.18272	5.55805e-135
ΔfadR	sroD	2.15392	0.995352	GSE73672	Kim M, et al. (2016) Nat Commun. 7:13090.
Fe-Depleted	chiX	-3.61474	2.55981e-24	GSE54900	Seo SW, et al. (2014) Nat Commun. 5:4910.
	ffs	-3.40391	1.73346e-65
	glmY	-1.53667	7.70187e-16
	glmZ	-3.88356	1.18279e-96
	ipeX	-4.57182	2.21955e-30
	isrB	-2.73546	3.758e-20
	isrC	-3.93375	7.59746e-11
	mgrR	-5.63821	1.66361e-128
	nc2	-4.04149	4.06711e-17
	psrD	-3.35093	2.17241e-25
	psrN	-1.77979	4.25563e-16
	ryeA	-4.24849	3.69365e-123
	ryeG	-2.74901	9.49818e-20
	ryfD	-3.31577	1.897e-100
	sibC	-2.21434	5.23415e-17
	sibD	-2.19958	6.62773e-48
	sibE	-2.75649	8.00582e-48
	spot 42	-4.6895	3.8e-91
	sroG	-1.85384	5.80695e-29
	ssrA	1.0138	5.45561e-11
Δfis	arrS	2.58436	0.0520174	GSE123554	Gawade P, et al. (2020) Genomics. 112:1264-1272.
	csrB	-7.85969	2.33305e-14
	csrC	-6.4023	1.24677e-11
	fnrS	-2.87293	0.00173185
	gadY	1.43719	0.0382569
	micC	1.57567	0.0799425
	micF	3.58542	8.73459e-05
	micL	1.61601	0.389606
	nc1	1.90025	0.311645
	ralA	1.7415	0.0188222
	rirA	1.63105	0.155429
	rnpB	-4.27241	3.44545e-08
	rseX	1.71344	0.157883
	ryeA	-3.0659	9.55074e-05
	ryeG	2.17254	0.00138222
	ryfD	-6.39401	0.00100979
	ssrA	-5.75662	4.37597e-11
	ssrS	-4.98864	7.46639e-08
Δfnr (Anaerobic)	arrS	-0.849062	0.0128034	GSE41190	Myers KS, et al. (2013) PLoS Genet. 9(6):e1003565.
	csrB	0.390797	0.0194801
Fructose	arrS	-5.57774	0.0441632	GSE64848	Latif H, et al. (2018) PLoS One. 13(5): e0197272.
	chiX	-4.52031	0.00792525
	cpxQ	-6.32117	0.0567258
	dsrA	-7.35394	0.0381835
	gadY	-6.59428	0.0441632
	ipeX	2.07623	0.0567258
	istR	-7.51509	0.0317329
	micF	-9.7139	0.00292663
	ohsC	-5.59604	0.045571
	oxyS	-4.59281	0.0567258
	psrO	-7.90626	0.0567258
	rdlC	-5.14622	0.0441632
	rirA	-5.16125	0.0516563
	rybB	-4.20522	0.0487218
	sdsR	-4.60243	0.0441632
	sibC	-2.63014	0.0381835
	sokE	-7.07306	0.0530052
	sokX	-8.54789	0.038746
	tp2	-7.98973	0.0396086
	tpke70	-4.52519	0.0487218
	3ETSleuZ	-1.33153	8.35457e-09	GSE65642	Kim D, et al. (2018) Nucleic Acids Res. 46(6):2901-2917.
	chiX	-4.92399	1.65552e-09
	ffs	-4.36639	2.56927e-11
	glmZ	-2.10932	0.000549346
	ipeX	1.54994	1.76674e-11
	isrB	-4.16576	2.02851e-18
	mgrR	-5.73715	1.55346e-15
	rybA	-1.34442	5.68203e-08
	ryeA	0.665196	0.000605651
	ryeG	-3.45614	5.56063e-19
	ryfB	-1.84514	0.000133805
	ryfD	-4.71531	2.22251e-89
	ryhB	-4.67341	1.59062e-16
	ryjA	-2.83534	2.79952e-09
	sdsR	-2.67983	0.000525001
	sibD	-1.7887	3.68811e-15
	spot 42	-6.87176	1.45706e-15
	sroC	-5.05759	6.13018e-09
	sroG	-1.06783	0.000113173
	sroH	-1.864	3.6878e-14
Δfur (Fe-Depleted)	gadF	0.932871	0.00259555	GSE54900	Seo SW, et al. (2014) Nat Commun. 5:4910.
	ryeA	1.25738	5.27439e-06
	sgrS	1.4582	0.00201646
Δfur (Fe-Supplemented)	arrS*	-1.59957	0.126828	GSE54900	Seo SW, et al. (2014) Nat Commun. 5:4910.
	glmY	0.645697	1.76747e-07
	glmZ	-0.513879	3.55354e-05
	ipeX	-1.8749	4.73454e-10
	isrC	-2.9662	3.69441e-07
	rybA	-2.45941	1.53729e-41
	ryeA	-0.288428	0.00671333
	ryhB	5.72252	1.92793e-11
	ryjA	0.954356	0.000791212
	sibA	0.750282	0.00294869
	sibB	0.750899	0.00333125
	sibC	1.02109	0.00478422
	sibE	0.675561	0.0142307
	ssrA	0.410927	1.00026e-11
	ssrS	0.687692	1.13001e-05
	tpke11*	2.60322	0.280626
ΔgadE (pH 5.5)	arrS*	-4.54867	5.72565e-13	GSE66481	Seo SW, et al. (2015) Nat Commun. 6:7970.
	csrB	0.561062	0.022914
	csrC	-0.506107	2.40925e-13
	ryeA	0.286572	0.0282353
	ssrS	-0.14629	0.00156525
ΔgadX (pH 5.5)	cyaR*	2.28639	0.602266	GSE66481	Seo SW, et al. (2015) Nat Commun. 6:7970.
	ffs	0.663131	0.00218946
	glmY	1.10156	0.0121579
	glmZ	0.68804	0.0027742
	omrA*	3.00612	0.499062
	rybA	0.802292	0.000330702
	ryeA	0.417262	0.0315481
	sgrS	0.884362	0.0274374
	tff	1.12095	2.22877e-12
Glycerol	arrS	-8.91324	0.00118079	GSE64848	Latif H, et al. (2018) PLoS One. 13(5): e0197272.
	chiX	-4.74613	0.00174839
	cpxQ	-7.19912	0.0321204
	dsrA	-5.95952	0.0168312
	gadY	-6.3493	0.00374738
	ipeX	2.66315	0.00224466
	istR	-7.82971	0.0262171
	micF	-9.60108	0.00116063
	ohsC	-5.47498	0.0369338
	omrA	-5.18279	0.0511686
	oxyS	-5.89573	0.0226721
	pspH	-7.48071	0.0209018
	rdlA	-1.54829	0.224475
	rdlD	-3.1286	0.0507314
	sdsN	-5.24	0.0369338
	sdsR	-5.40047	0.00422966
	sibB	-3.20623	0.0369338
	sibC	-2.90136	0.00235879
	sokX	-6.9867	0.0362567
	spot 42	-4.24253	0.0449363
Growth Phase (Mid Log)	csrC	0.738261	4.23861e-05	GSE74809	Lal A, Krishna S, Seshasayee ASN. (2018) G3 (Bethesda). 8(6):2079-2089.
	cyaR	-1.85645	1.39429e-09
	gadF	1.49956	1.22796e-11
	gadY	0.59283	0.00290186
	gcvB	-5.39549	2.28215e-107
	glmZ	-1.02536	6.16429e-10
	ipeX	-0.764206	0.0248357
	isrB	-1.5126	2.82889e-06
	micL	-2.58388	1.28687e-09
	omrA	-0.634553	0.0246206
	psrN	-0.641699	0.00271114
	psrO	-1.1706	1.57571e-12
	rydB	1.03937	0.00180108
	ryeA	-0.707192	0.00255172
	ryjA	1.03003	0.000897822
	sgrS	0.721708	3.38122e-05
	sroD	-0.810765	0.0155138
	sroG	-1.18783	2.85767e-06
	symR	-0.970339	0.00729966
	tff	-1.0593	1.26135e-06
Growth Phase (Transition to Stationary)	arrS	1.63065	4.11233e-17	GSE74809	Lal A, Krishna S, Seshasayee ASN. (2018) G3 (Bethesda). 8(6):2079-2089.
	csrC	1.42206	1.71032e-13
	fnrS	1.44819	7.98496e-11
	glmZ	1.22927	9.45303e-11
	isrB	1.53024	2.413e-09
	micL	3.87395	4.03096e-34
	omrB	1.52653	3.14341e-09
	rybA	1.6732	3.24902e-20
	ryeA	2.0296	1.64129e-23
	ryjA	4.9376	2.77056e-110
	sdsN	2.89613	3.36478e-39
	sgrS	3.67704	1.14726e-81
	sibB	2.35741	8.58463e-31
	sibC	1.85671	4.29641e-20
	sibD	1.85924	1.8787e-20
	sibE	1.91477	6.07488e-18
	sroC	1.91739	1.77635e-23
	sroH	1.71866	3.67629e-19
	symR	2.15706	3.18611e-11
	tpke11	3.20205	9.19675e-28
Growth Phase (Mid Stationary)	csrC	-0.729007	0.000216536	GSE74809	Lal A, Krishna S, Seshasayee ASN. (2018) G3 (Bethesda). 8(6):2079-2089.
	dsrA	2.20734	6.95653e-13
	fnrS	-1.73913	1.06305e-13
	gadF	-1.1796	1.40064e-06
	gadY	0.762527	0.000268041
	micA	0.680576	0.00503685
	omrA	1.46029	7.90343e-10
	omrB	1.40037	7.54811e-10
	rnpB	1.16024	1.17027e-05
	rybA	0.721207	0.00202572
	ryeA	0.893702	7.89799e-06
	ryjA	2.33749	0.000440858
	ryjB	-0.717105	0.00273827
	sgrS	0.659621	0.00136677
	sibA	-0.883456	0.00169442
	sokB	1.52116	0.000216487
	sroG	-0.827086	0.00078804
	ssrA	0.634482	0.00440547
	tff	0.594935	0.00405951
	tpke11	-1.08217	3.08645e-05
Growth Phase (Late Stationary)	arrS	-2.18082	2.78242e-18	GSE74809	Lal A, Krishna S, Seshasayee ASN. (2018) G3 (Bethesda). 8(6):2079-2089.
	csrC	-3.17195	8.41549e-64
	gadF	-3.38427	5.97759e-30
	isrB	2.15242	9.70626e-26
	isrC	2.6718	1.1399e-18
	mcaS	2.62671	2.16715e-34
	mgrR	3.09517	1.34288e-45
	micA	-1.73663	3.63563e-17
	micC	3.26081	2.29187e-29
	micF	1.68175	5.24885e-14
	ohsC	4.61998	3.20294e-74
	omrA	3.87496	2.6824e-65
	omrB	3.59071	1.78599e-59
	psrN	-2.47699	8.55697e-28
	psrO	-1.99453	7.59125e-19
	rseX	4.4046	9.74209e-27
	rybA	4.18002	1.07246e-71
	ryfB	3.98945	1.93994e-82
	sgrS	-4.20082	5.06091e-86
	tff	-1.53568	1.61142e-15
H2O2	arrS	5.22604	6.32932e-08	GSE135516	Anand A, et al. (2020) Mol Biol Evol. 37(3):660-667.
	cyaR	-1.79379	0.816648
	glmZ	-0.776603	0.0186507
	psrD	-1.00976	0.000115917
	tff	-1.49877	1.60756e-13
Δhns	arrS	2.36991	0.000173716	GSE40313	Srinivasan R, et al. (2013) Mol Biosyst. 9(8):2021-33.
	csrC	1.23731	0.0340672
	gadF	1.78426	0.00221124
	gadY	1.82922	0.0323765
	ipeX	1.75842	0.0429016
	isrB	-1.9077	0.021309
	mgrR	3.51199	4.43623e-14
	och5	1.83018	0.0846468
	rprA	4.29115	0.0247084
	rseX	5.77312	0.00723681
	ryeA	-3.90899	1.96733e-09
	ryeG	1.70035	0.000255445
	ryfA	2.7746	1.036e-08
	ryfB	3.84218	3.97887e-09
	sroC	-1.87299	0.00923063
	arrS	5.81846	2.96766e-06	GSE123554	Gawade P, et al. (2020) Genomics. 112:1264-1272.
	gadF	3.20627	6.5805e-08
	isrB	1.85395	0.0317043
	nc1	2.17756	0.215395
	ohsC	2.13529	0.0759008
	omrB	-1.63912	0.364587
	rnpB	1.57089	0.107408
	ryeA	-1.74038	0.0611294
	ryeG	1.83174	0.012514
	ryfA	1.35734	0.038023
	ryfB	2.57388	3.26476e-07
Mg-Depleted	csrC	1.87094	7.57121e-15	GSE128611	McClune CJ, et al. (2019) Nature. 574(7780):702-706.
	glmY	2.00602	0.228224
	mgrR*	7.15165	0.367904
	psrN	1.91806	0.0402257
Nitric Oxide	csrB	2.42883	1.77556e-35	GSE60522	Robinson JL, Brynildsen MP. (2015) Metab Eng. 31:22-34.
	csrC	1.60401	1.01481e-39
	ipeX	-2.21879	0.00588724
	psrN	-3.79244	0.0290092
	rnpB	0.631595	0.000149481
	rybA	3.31603	2.11647e-33
	ryfD	1.13766	0.00728259
	ryjB	2.50729	3.82018e-07
	sibC	2.17525	0.0762692
	sroE	-3.9944	0.00320395
	ssrA	0.922606	1.47896e-13
	ssrS	1.21526	7.13182e-06
	tpke70	2.71373	0.0185754
ΔompR/NaCl	arrS	-2.84299	0.0010499	GSE88980	Seo SW, et al. (2017) Sci Rep. 7(1):2181.
	chiX	-1.82442	0.190327
	csrB	-0.975723	0.00932243
	dsrA	-3.41854	0.227884
	gadF	-2.1845	2.60228e-06
	glmZ	1.02049	0.0277593
	ipeX	4.19646	0.0587124
	omrB	-2.11081	0.221195
	psrN	1.19903	0.000528747
	rnpB	0.217585	0.000737991
	ryeA	-1.03545	0.0287934
	ryhB	-5.44714	0.000968325
	spot 42	-2.69487	0.0800099
	sroH	-1.3142	3.75018e-09
ΔoxyR (Paraquat)	csrB	-0.696164	4.14802e-15	GSE65711	Seo SW, et al. (2015) Cell Rep. 12(8):1289-99.
	glmZ	1.14065	0.00809336
	rdlA	0.85097	0.00810377
	ryeA	0.624754	0.000354193
	ssrA	-0.268423	0.000608402
Low pH 5.5	csrB	2.59291	6.48576e-81	GSE111094	Gao Y, et al. (2018) Nucleic Acids Res. 46(20):10682-10696.
	ffs	-3.79693	1.61947e-15
	gcvB	1.2741	1.94644e-06
	glmY	1.57595	0.0283214
	glmZ	0.729575	0.000132273
	ipeX	1.6505	1.55304e-06
	isrB	-3.00104	6.42591e-15
	omrA*	-3.61963	0.00253887
	omrB	-4.43393	7.82723e-09
	oxyS*	3.72273	0.0437306
	rnpB	-1.61528	7.05588e-19
	ryfA	-0.693788	0.0194482
	ryfD	-1.65075	0.0276928
	sgrS	-0.869154	0.00171687
	sibC	-1.34387	0.00296331
	sibE	-0.829436	0.00245066
	sroH	-0.964383	7.4079e-06
	ssrA	-0.364669	0.0212151
	ssrS	-2.18512	0.00151109
	tff	0.771803	0.000124591
High pH 8.5	csrB	3.15039	9.98391e-120	GSE111094	Gao Y, et al. (2018) Nucleic Acids Res. 46(20):10682-10696.
	csrC	1.50921	5.63463e-34
	ffs	-3.63738	8.1289e-21
	fnrS	3.95089	3.87838e-10
	gadF	0.816602	0.00162209
	glmY	1.55386	2.33181e-10
	ipeX	1.6021	2.38544e-05
	isrB	-2.63746	3.07902e-15
	och5	1.41518	3.94972e-05
	omrA	-5.85468	8.82617e-06
	omrB	-3.55191	1.8502e-09
	psrN	-2.04619	0.00331283
	rnpB	-1.1748	1.02056e-12
	rybA	-0.593095	0.00441853
	ryeA	-0.600456	0.000115615
	ryfD	-0.788538	2.04965e-05
	ryjA	-1.90885	0.00535711
	sgrS	-1.27482	2.62676e-07
	sroH	-0.834577	5.62478e-05
	ssrS	-1.5402	2.23703e-33
Pressure 1MPa	gcvB	0.751258	0.00502752	GSE114917	Guyet A, et al. (2018) PLoS One. 13(7):e0200660
	glmY	1.13015	0.00296455
	glmZ	0.744112	0.0178194
	isrB	1.82298	0.0144178
	psrD	1.16343	0.0202088
	ryfA	0.645308	0.0326227
	ryfD	1.01493	0.0150869
	tff	0.787625	0.0245946
	tp2	1.16588	0.0127788
ΔrpoS (Mid Stationary)	arrS	-3.65602	2.15995e-79	GSE74809	Lal A, Krishna S, Seshasayee ASN. (2018) G3 (Bethesda). 8(6):2079-2089.
	dsrA	-3.40381	6.21423e-28
	fnrS	-1.98114	1.00943e-23
	gadF	-3.18031	1.38136e-51
	gadY	-3.50042	5.40857e-70
	isrC	2.01413	1.84345e-10
	micL	-2.43641	5.78906e-20
	ohsC	2.77009	7.96645e-23
	omrA	-1.55439	1.68439e-12
	omrB	-1.3299	8.09976e-13
	ryeA	6.18518	6.77383e-194
	ryfA	1.57853	4.93724e-23
	ryfB	4.37729	1.85823e-109
	ryhB	-2.05001	5.81648e-12
	ryjA	-5.91168	1.15478e-10
	sdsN	-4.61348	1.05874e-70
	sroC	1.17198	6.01783e-13
	ssrA	1.09316	7.05434e-12
	tff	-1.50234	1.58641e-19
	tpke11	-2.23646	3.42585e-13
ΔsoxR (Paraquat)	csrB	0.670303	4.35458e-17	GSE65711	Seo SW, et al. (2015) Cell Rep. 12(8):1289-99.
	csrC	1.36655	2.98199e-06
	glmY	1.14011	0.0148932
	oxyS*	-1.92729	0.269313
	rdlA	-1.03776	0.0395013
	ryeA	0.734098	1.23815e-05
	ryfA	0.671949	0.00139114
	ssrA	0.591257	2.80593e-21
	tff	0.579085	0.00800516
ΔsoxS (Paraquat)	csrB	0.418365	1.00208e-06	GSE65711	Seo SW, et al. (2015) Cell Rep. 12(8):1289-99.
	csrC	1.17515	0.00011068
	rdlA	-1.25976	0.0165179
	ryfA	0.840242	3.28026e-05
	ssrA	0.550863	1.1468e-18
	tff	0.928895	2.49044e-05
ΔyiaJ	arrS*	-3.0971	8.07246e-05	GSE111094	Gao Y, et al. (2018) Nucleic Acids Res. 46(20):10682-10696.
	csrB	2.70618	1e-300
	csrC	1.02594	1.65902e-48
	gadF	-2.14012	2.8718e-07
	glmY	2.69402	5.26888e-65
	glmZ	0.675171	1.77157e-10
	ipeX	2.08207	1.31103e-10
	isrB	-1.54055	6.09773e-05
	omrA*	-4.14414	0.0145294
	omrB*	-2.53183	0.0020667
	psrN	2.01873	1.3165e-06
	rybA	1.09878	3.51208e-16
	ryhB*	1.69344	0.0548371
	sgrS	-0.982833	0.000601193
	sroG	-0.457378	0.048405
	tff	0.431258	0.00142449
